# Supplementary material for: When caring hurts: Chronic back pain, anxiety, and depression among caregivers of chronically ill children in Nigeria
Source: PLOS Ment Health. 2025 Aug 12;2(8):e0000402. doi: 10.1371/journal.pmen.0000402 (PMC12798366; doi:10.1371/journal.pmen.0000402)
Supplement: S1 Data — (ZIP) [file pmen.0000402.s001.zip]

Archive with 2 entries (1 files):
- S1_Data/
- S1_Data/S1_Data
